# Supplementary material for: Preliminary Exploration of Weekly Peer Group Discussions as a Strategy for Coping with Feelings Associated with Euthanasia in Dairy Caretakers
Source: Int J Environ Res Public Health. 2022 Feb 15;19(4):2177. doi: 10.3390/ijerph19042177 (PMC8872095; doi:10.3390/ijerph19042177)
Supplement: Supplementary file 1 [file ijerph-19-02177-s001.zip]

Archive with 1 entries (1 files):
- ijerph-1547340-supplementary.pdf
